# Supplementary material for: Proximal tubular dysfunction as a predictor of AKI in Hospitalized COVID-19 patients
Source: PLoS One. 2024 Jun 6;19(6):e0298408. doi: 10.1371/journal.pone.0298408 (PMC11156389; doi:10.1371/journal.pone.0298408)
Supplement: S1 Data — (XLSX) [file pone.0298408.s003.xlsx]

## Sheet: Sheet1
ID No	Age	Sex	Education	Marital Status	Personal History	Reisdence	MI	HF	PVD	CVD/TIA	PLEGIA	Asthma/COPD/Chronic lung disease	DM	DMENDORGAN	RENAL	CLD	SEVERELIVER	ULCER	CANCER	METASTASIS	DEMENTIA	RHEUMATIC	HIV	CCI	10_Y_SURV	FEVER	COUGH	SOB	STHROAT	ANOSMIA	Weight	Height	BMI	SpO2	Pulse	Systolic BP	Diastolic BP	Anemia	Edema	Temperature	RR	RT-PCR	CRP	D-Dimer	Ferritin	LDH	Pro-calcitonin	SGPT	SGOT
1	36	1	3	1	4	2	2	2	2	2	2	2	2	2	2	1	1	2	2	2	2	2	2	0	98	1	1	1	2	1	71	162	1	91	82	110	70	4	4	1	18	1	41.5	0.1	4580	282		300	84
2	55	1	4	1	4	2	2	2	2	2	2	2	1	2	2	2	2	2	1	2	2	2	2	7	0	1	1	1	1	2	64	168	1	92	84	110	70	1	4	1	20	1	140	0.9	4000	286		60
3	67	1	4	1	1	2	1	2	2	2	2	2	1	2	2	2	2	2	2	2	2	2	2	4	53	1	1	1	2	1	92	159	3	93	76	160	90	4	1	1	21	2	43	0.3	690			74
4	65	1	1	1	1	1	2	2	1	1	1	2	2	2	2	2	2	2	2	2	2	2	2	7	0	1	1	1	2	1	65	154	1	85	68	125	75	4	4	1	18	2	38	1.9	539.1
5	65	1	4	1	1	2	2	2	2	2	2	2	1	1	2	2	2	2	2	2	2	2	2	4	53	1	1	1	2	1	68	166	1	75	82	155	75	4	4	1	22	1	179.6	1.42	901	289	0.9
6	36	1	2	1	1	2	2	2	2	2	2	2	2	2	2	2	2	2	2	2	2	2	2	0	98	1	1	1	1	2	69	163	1	91	72	125	70	4	4	1	20	1	17	0.28	1190			389
7	39	1	4	1	4	2	2	2	2	2	2	2	2	2	2	1	1	2	2	2	2	2	2	3	77	1	1	1	2	2	68	160	1	90	78	100	70	4	4	2	22	1	38.2	0.3	3720	291		180	68
8	55	1	4	4	4	1	2	2	2	2	2	2	1	2	2	2	2	2	1	2	2	2	2	4	53	2	1	1	2	2	68	171	1	93	76	105	80	1	4	1	18	2	122	1.2	2340	264		58
9	70	1	3	1	3	2	1	2	2	2	2	2	1	1	2	2	2	2	2	2	2	2	2	6	2	1	1	1	2	1	87	161	2	89	68	140	90	4	4	1	22	1	48	0.6	721			79
10	62	1	1	4	1	1	2	2	2	1	1	1	1	1	2	2	2	2	2	2	2	2	2	8	0	1	1	1	2	1	66	159	1	90	68	130	75	1	4	1	20	1	17	0.21	530.2
11	34	1	3	1	4	2	2	2	2	2	2	2	2	2	2	1	1	2	2	2	2	2	2	3	77	1	1	1	2	1	73	163	1	90	88	100	70	4	4	1	21	1	42.9	0.3	4580	291		301	91
12	56	1	4	1	4	2	2	2	2	2	2	2	1	2	2	2	2	2	1	2	2	2	2	3	77	1	1	1	2	1	58	166	1	91	82	110	70	1	4	1	18	1	124	1.1	4231	290		62
13	65	1	4	1	1	2	1	2	2	2	2	2	1	1	2	2	2	2	2	2	2	2	2	7	0	1	1	1	2	2	90	158	3	91	84	150	90	4	1	1	24	1		0.4	703			78
14	63	1	3	1	1	2	2	2	2	2	2	2	1	1	2	2	2	2	2	2	2	2	2	4	53	1	1	1	2	2	72	159	2	70	115	125	75	4	1	1	32	2	212.1	6.8	1908	312	1.1	178
15	39	1	2	1	1	2	2	2	2	2	2	2	2	2	2	2	2	2	2	2	2	2	2	0	98	2	1	2	2	2	65	160	1	92	86	110	70	4	4	1	18	1	23	0.4	481			87
16	71	1	1	1	3	1	2	2	2	2	2	2	1	2	2	2	2	2	2	2	2	2	2	4	53	1	1	1	1	1	63	160	1	84	74	110	70	4	4	2	22	1		2.28
17	61	1	3	1	1	1	1	2	2	2	2	1	1	2	2	2	2	2	2	2	2	2	2	4	53	1	1	1	2	1	67	168	1	84	82	115	80	1	4	1	21	1	36.6	1.9	1705			205
18	34	1	3	1	4	2	2	2	2	2	2	2	2	2	2	2	2	2	2	2	2	2	2	0	98	1	1	1	1	1	76	166	1	85	102	120	80	4	4	2	24	1	43.7	0.45	1780	273		107
19	53	2	2	1	3	1	2	2	2	2	2	1	2	2	2	2	2	2	1	2	2	2	2	4	53	2	1	1	2	2	50	153	4	88	108	125	90	1	4	2	24	1	119	1.7	4079	299		59
20	68	1	2	1	1	1	1	2	2	2	2	2	1	2	2	2	2	2	2	2	2	2	2	4	53	2	1	2	1	1	93	159	3	90	66	175	105	4	4	1	20	2	40.3	0.5
21	72	2	1	4	3	1	2	2	2	1	1	1	1	1	2	2	2	2	2		1	2	2	9	0	1	1	1	2	2	52	149	1	87	104	140	60	1	4	2	24	2	89.5	4.2	1302		0.9
22	59	1	3	1	1	2	1	1	2	2	2	2	1	1	2	2	2	2	2	2	2	2	2	5	2	2	1	2	2	1	71	173	1	85	58	210	110	4	2	1	28	2	41.3	0.2
23	61	2	1	4	3	1	2	2	2	2	2	2	1	2	2	2	2	2	2	2	1	2	2	4	53	1	1	1	2	2	61	158	1	72	98	120	60	1	4	1	38	1	178.3	6.3	2992		1.1	39
24	65	2	1	1	3	1	2	2	2	2	2	2	1	1	2	2	2	2	2	2	1	2	2	5	21	1	1	1	2	2	56	155	1	78	82	100	50	1	4	1	35	2	103	7.1			0.85	24
25	62	1	1	1	1	1	2	2	2	2	2	1	2	2	2	2	2	2	2	2	1	2	2	4	53	1	1	1	2	1	68	161	1	88	98	135	90	1	4	2	26	1	112.6	4.4	290			32
26	58	2	1	1	3	1	2	2	2	2	2	2	1	2	2	2	2	2	2	2	2	2	2	2	90	1	1	1	1	1	84	157	2	73	112	95	55	4	1	1	34	1	291	5.2	341			103
27	62	2	1	4	3	1	2	2	2	2	2	1	2	2	2	2	2	2	2	2	2	2	2	3	77	2	1	1	2	1	61	151	2	86	98	140	85	2	4	2	21	1	121	0.74	210.5		0.49
28	72	2	1	4	3	1	2	2	2	1	1	1	1	1	2	2	2	2	2	2	2	2	2	9	0	2	1	2	2	2	51	150	1	89	70	155	105	1	1	1	20	1		4.21	593	382	0.21	29
29	62	2	3	1	4	2	1	2	2	2	2	1	2	2	2	2	2	2	2	2	2	2	2	4	53	1	1	2	2	1	85	155	3	93	68	145	85	4	4	1	22
30	59	1	2	1	1	1	2	2	2	2	2	1	2	2	2	2	2	1	2	2	2	2	2	4	53	2	1	1	1	1	72	162	1	89	92	145	95	4	4	1	24	1	91.2	3.8	381			36
31	59	2	1	1	3	1	2	2	2	2	2	2	1	2	2	2	2	1	2	2	2	2	2	2	90	1	1	1	2	2	82	155	2	70	130	80	50	4	1	2	41	2	263.3	7.1	689			129
32	46	1	2	1	1	2	2	2	2	2	2	2	1	2	2	1	2	2	2	2	2	2	2	2	90	1	2	2	2	1	78	162	1	95	72	140	90	4	4	2	18
33	52	1	4	1	4	2	1	1	2	2	2	2	2	2	2	2	2	2	2	2	2	2	2	3	77	1	1	1	2	2	69	163	2	87	84	100	55	4	2	1	24	2		9.1	6256	392	0.41	119
34	67	1	1	1	4	1	2	2	2	2	2	2	2	2	2	2	2	2	2	2	2	2	2	2	90	1	1	1	2	2	69	160	1	90	82	140	90	4	4	2	24	1	54.51					57
35	45	1	4	1	1	2	2	2	2	2	2	2	2	2	2	2	2	2	2	2	2	2	2	0	98	1	1	1	1	1	88	160	3	74	108	105	65	4	4	2	28		203	9.1	4085
36	65	2	1	4	3	1	2	2	2	2	2	1	1	2	2	2	2	2	2	2	2	2	2	4	53	1	1	1	2	2	62	152	2	88	96	125	85	1	4	1	22
37	61	2	2	4	3	2	2	2	2	2	2	2	1	2	2	2	2	2	2	2	2	2	2	3	77	1	1	1	2	1	58	152	2	83	85	125	65	1	4	1	31		93	6.3			0.6	37
38	31	1	4	2	1	2	2	2	2	2	2	2	2	2	2	2	2	2	2	2	2	2	2	0	98	1	1	1	1	2	68	169	1	73	132	100	65	1	1	2	45	1	231	0.9	1992
39	31	1	4	2	4	2	2	2	2	2	2	2	2	2	2	2	1	2	2	2	2	2	2	3	77	1	1	1	1	1	66	165	1	88	76	130	85	4	4	1	20	1	12	0.38
40	43	1	4	1	1	2	2	2	2	2	2	2	1	2	2	2	2	2	2	2	2	2	2	1	96	1	1	1	1	1	93	159	3	82	112	90	60	4	4	2	28	1	81.2	0.9				128
41	58	1	3	1	1	1	1	2	2	2	2	1	1	1	2	2	2	2	2	2	2	2	2	8	0	1	1	1	2	2	65	167	1	85	88	105	75	1	4	1	24	2	36.6	1.78	1312
42	55	1	4	2	4	2	1	1	2	2	2	2	2	2	2	2	2	2	2	2	2	2	2	3	77	1	1	1	2	2	70	162	2	88	82	95	65	4	2	1	22	2		9.54	6861.3	373	0.54	116
43	70	1	1	1	3	1	2	2	2	2	2	2	1	2	2	2	2	2	2	2	2	2	2	4	53	1	1	1	1	1	60	158	1	83	68	100	60	4	4	1	20	1		2.23
44	25	1	3	2	4	1	2	2	2	2	2	2	2	2	2	2	1	2	2	2	2	2	2	1	96	1	1	1	1	2	68	169	1	83	78	125	90	4	4	1	22	1	12	0.26
45	75	2	1	1	3	1	2	2	2	1	1	2	1	1	2	2	2	2	2	2	1	2	2	9	0	2	1	2	2	2	48	150	4	86	76	145	95	1	4	1	24			4.4		376	0.12	20
46	60	2	1	4	3	1	2	2	2	2	2	1	2	2	2	2	2	2	2	2	2	2	2	3	77	2	1	1	1	2	58	152	1	85	104	135	85	2	4	2	20	1	110	0.61	182.3		0.44
47	55	2	1	4	4	2	2	2	2	2	2	2	1	2	2	2	2	2	2	2	2	2	2	3	77	1	1	1	1	2	82	160	2	75	108	100	75	4	1	1	38	1	287	4.4	209		0.89	87
48	60	2	4	1	4	2	1	2	2	2	2	2	2	2	2	2	2	2	2	2	2	2	2	3	77	1	1	2	2	2	84	158	3	93	70	140	80	4	4	1	20
49	28	1	4	2	1	2	2	2	2	2	2	2	2	2	2	2	2	2	2	2	2	2	2	0	98	1	1	1	1	2	70	172	1	71	124	110	70	1	4	2	48	1	208	0.8	1943
50	48	1	1	1	1	2	2	2	2	2	2	2	2	2	2	1	1	2	2	2	2	2	2	3	77	2	1	2	2	1	74	162	2	97	78	140	75	4	4	1	22	1
51	65	1	1	4	1	1	2	2	2	2	2	1	2	2	2	2	2	2	2	2	1	2	2	4	53	1	1	1	2	2	65	158	1	89	102	140	85	1	4	1	29	1	122.36	4.41	253			25
52	62	1	4	1	1	2	1	2	2	2	2	2	1	2	2	2	2	2	2	2	2	2	2	4	53	2	1	1	2	1	90	158	3	92	78	150	95	4	1	1	18	2	53	0.42	701			68
53	66	1	1	1	1	1	2	2	2	1	1	2	2	2	2	2	2	2	2	2	2	2	2	6	2	1	1	1	1	2	63	158	1	84	71	115	75	4	4	1	22	2	42	1.7	519.4
54	39	1	2	3	1	2	2	2	2	2	2	2	2	2	2	2	2	2	2	2	2	2	2	0	98	1	1	1	1	2	70	161	1	90	78	110	70	4	4	2	24	1	29	0.34	908.2	299		281
55	33	1	3	1	4	2	2	2	2	2	2	2	2	2	2	1	1	2	2	2	2	2	2	3	77	1	1	1	2	2	69	160	1	89	84	90	70	4	4	1	26	1	52.1	0.6	2992	305		81	72
56	72	1	1	1	3	1	2	2	2	2	2	2	1	2	2	2	2	2	2	2	2	2	2	4	53	1	1	1	1	2	65	162	1	83	82	100	70	4	4	1	24	1	80.4
57	53	2	2	1	3	1	2	2	2	2	2	1	2	2	2	2	2	2	1	2	2	2	2	4	53	2	1	1	2	1	49	154	4	87	112	130	90	1	4	2	24	1	103	2.1	3220	242		61
58	73	2	1	4	3	1	2	2	2	1	1	1	1	1	2	2	2	2	2	2	1	2	2	9	0	2	1	1	2	2	54	151	1	84	102	150	65	1	4	2	28	2	90.5	3.9	1192		0.85
59	62	1	1	1	1	1	2	2	2	2	2	1	2	2	2	2	2	2	2	2	2	2	2	3	77	1	1	1	2	2	70	160	1	85	100	140	90	1	4	2	28	1	98.2	4.2	311			38
60	49	1	2	1	1	2	2	2	2	2	2	2	1	2	2	2	2	2	2	2	2	2	2	2	90	1	2	2	2	1	77	164	1	94	78	140	90	4	4	2	20		21
61	44	1	4	1	1	2	2	2	2	2	2	2	2	2	2	2	2	2	2	2	2	2	2	0	98	1	1	1	1	2	89	159	3	73	112	100	60	4	4	2	30		211	9.4	3091			87
62	30	1	4	2	1	2	2	2	2	2	2	2	2	2	2	2	2	2	2	2	2	2	2	0	98	1	1	1	1	1	65	168	1	89	113	100	70	1	1	2	32	1	131	0.8	1003
63	70	1	2	1	3	1	2	2	2	2	2	2	1	2	2	2	2	2	2	2	2	2	2	4	53	1	1	1	1	2	62	158	1	85	66	105	65	4	4	1	22	1	63	2.23
64	74	2	1	4	3	1	2	2	2	1	1	1	1	1	2	2	2	2	2	2	2	2	2	9	0	2	1	2	2	2	53	152	1	88	72	160	90	1	1	1	24	1		4.9		344	0.4	33
65	59	1	1	1	4	1	2	2	2	2	2	2	2	2	2	2	2	2	2	2	2	2	2	2	90	1	1	1	2	2	74	160	1	91	84	145	90	4	4	2	22	1	46.2					61
66	66	1	4	1	1	2	1	2	2	2	2	2	1	1	2	2	2	2	2	2	2	2	2	7	0	2	1	1	2	2	91	156	3	92	78	170	110	4	1	1	18	1	61.2	0.5	981			77
67	64	2	1	4	3	1	2	2	2	2	2	1	2	2	2	2	2	2	2	2	2	2	2	3	77	2	1	1	2	1	61	151	2	86	98	140	85	2	4	2	21	1	121	0.74	210.5		0.49
68	53	1	4	2	4	2	1	1	2	2	2	2	2	2	2	2	2	2	2	2	2	2	2	3	77	1	1	1	2	2	70	162	2	88	82	95	65	4	2	1	22	2		9.54	6861.3	373	0.54	116
69	42	1	1	1	1	2	2	2	2	2	2	2	2	2	2	1	1	2	2	2	2	2	2	3	77	2	1	2	2	1	74	162	2	97	78	140	75	4	4	1	22	1
70	61	1	1	4	1	1	2	2	2	1	1	1	1	1	2	2	2	2	2	2	2	2	2	8	0	1	1	1	2	1	66	159	1	90	68	130	75	1	4	1	20	1	17	0.21	530.2
[truncated: 84 more columns]
